# Supplementary material for: Loss of IL13RA2 promotes metastatic tumor growth in triple-negative breast cancer via increased AKT and NF-κB signaling
Source: Clin Exp Metastasis. 2025 Jul 15;42(5):40. doi: 10.1007/s10585-025-10362-1 (PMC12263738; doi:10.1007/s10585-025-10362-1)
Supplement: Supplementary file 1 — Supplementary Material 1 [file 10585_2025_10362_MOESM1_ESM.xlsx]

## Sheet: Reagents_S1
Table S1: Reagents
Name	Concentration	Catalog number	Company	RRID
Western antibodies
Anti-alpha-tubulin (E7)	1:10,000	n/a	Vanderbilt Antibody and Protein Resource Core
Anti-mouse IgG, HRP-linked antibody	1:3000	7076	Cell Signaling Technology	AB_330924
Anti-rabbit IgG, HRP-linked antibody	1:3000	7074	Cell Signaling Technology	AB_2099233
IL13RA2 (Proprietary)	1:1000	260044	Abcam
Phospho-AKT (Ser473) (D9E)	1:500	4060	Cell Signaling Technology	AB_2315049
Phospho-NF-κB p65 (Ser536) (93H1)	1:1000	3033	Cell Signaling Technology	AB_331284
Phospho-p44/42 MAPK (Erk1/2) (Thr202/Tyr204) (D13.14.4E)	1:1000	4370	Cell Signaling Technology	AB_2315112
Phospho-STAT6 (Tyr641) (46H1L12)	1:500	700247	Thermo Fisher Scientific	AB_10562728
IHC antibodies
Biotinylated goat anti-rabbit IgG antibody	1:1000	BA-1000-1.5	Vector Laboratories	AB_2313606
Phosphohistone H3 (Ser10)	1:200	3377	Cell Signaling Technology	AB_1549592
Cleaved caspase 3 (Asp175) (5A1E)	1:200	9664	Cell Signaling Technology	AB_2070042
Vectastain Elite ABC-HRP kit, peroxidase (standard)	as recommended	PK-6100	Vector Laboratories	AB_2336819
Flow reagents
AF 568 NHS ester	8μM	14820	Lumiprobe Corporation
Apotracker™ Tetra Alexa Fluor® 647	1:20 dilution of recommended	427405	BioLegend
Cell Staining Buffer		420201	BioLegend
DAPI (4',6-Diamidino-2-Phenylindole, Dilactate)	0.125μg/mL	422801	BioLegend
EdU (5-ethynyl-2'-deoxyuridine)	10μM	C10425	Invitrogen
Hoechst 33342	20μg/mL	14533	Sigma
PE anti-human CD213a2 (IL13Rα2) (SHM38)	1:200	354403	BioLegend	AB_11218806
Zombie NIR™ Fixable Viability Kit	1:1000	423105	BioLegend
Cytokines
Recombinant human Chitinase 3-like 1	500ng/mL	2599-CH	Bio-techne/R&D Systems
Recombinant human IL4	10ng/mL	554605	BD Biosciences
Recombinant murine IL4	10ng/mL	550067	BD Biosciences
Recombinant human IL13	20ng/mL	200-13	Peprotech
Recombinant murine IL13	20ng/mL	210-13	Peprotech
Inhibitors
BMS-345541	1μM	HY-10519	MedChemExpress
Ipatasertib	2.5μM or 15μM	HY-15186	MedChemExpress
Cell culture reagents
Dulbecco’s Modified Eagle’s Medium (DMEM) with 4.5g/L glucose, L-glutamine, sodium pyruvate		10-013-CV	Corning
Gentamycin sulfate	50μg/mL	30-005-CR	Corning
Premium Fetal Bovine Serum		S1620	Biowest
Additional kits and reagents
Cyquant Direct Cell Proliferation Assay		C35011	Invitrogen
Direct-zol RNA Miniprep		R2050	Zymo Research
D-luciferin, sodium salt	15mg/mL	LUCNA	GoldBio
Hematoxylin and Eosin Stain Kit		HAE-1	ScyTek Labs Inc
High-Capacity cDNA Reverse Transcription Kit		4368814	Applied Biosystems
Lipofectamine 3000 Transfection Kit		L3000	Invitrogen
PowerUP SYBR Green Master Mix		A25742	Applied Biosystems
TRIzol		15596018	Invitrogen
Instruments
BD FACSAria III			BD Biosciences
BD LSRFortessa			BD Biosciences
BX41 microscope			Olympus
GelCount System			Oxford Optronix
IVIS Spectrum			PerkinElmer
Odyssey M			LICORbio
QuantStudio3			Applied Biosystems
Software	Version
CellSens	v1.18		Olympus
FlowJo	v10.10.0		FlowJo, LLC
GraphPad Prism	v10.4.1		Graphpad Software
Living Image	v4.7.2.20319		PerkinElmer
Photoshop CC	v20.0.6		Adobe
QuantStudio Design & Analysis Software	v2.6.0		Applied Biosystems
Article title: Loss of IL13RA2 promotes metastatic tumor growth in triple-negative breast cancer via increased AKT and NF-κB signaling
Journal: Clinical & Experimental Metastasis
Authors: Wendy E Bindeman, Kevin C Corn, Marjan Rafat, and Barbara Fingleton*
*Corresponding author information:
Email: barbara.fingleton@vanderbilt.edu
Department of Pharmacology, Vanderbilt University, Nashville, TN, USA
Caption: Table S1 provides detailed information regarding the antibodies, key biochemical reagents, and software used in this study.
