# Supplementary material for: Loss of IL13RA2 promotes metastatic tumor growth in triple-negative breast cancer via increased AKT and NF-κB signaling
Source: Clin Exp Metastasis. 2025 Jul 15;42(5):40. doi: 10.1007/s10585-025-10362-1 (PMC12263738; doi:10.1007/s10585-025-10362-1)
Supplement: Supplementary file 2 — Supplementary Material 2 [file 10585_2025_10362_MOESM2_ESM.xlsx]

## Sheet: Primers
Table S2: Primer sequences
Species	Gene	Forward sequence (5'-3')	Reverse sequence (5'-3')	Citation
Human	RPS18	CCAGGTCCTAGCCAATGGTC	AAGTGACGCAGCCCTCTATG
Human	ALU	CATGGTGAAACCCCGTCTCTA	GCCTCAGCCTCCCGAGTAG
Human	CCND2	GGCTGGGGTCCCGACTCCGAAG	GCAGCTCAGTCAGGGCATCACA
Human	EFNB1	TGCCTGTAGCACAGTTCTCG	CCCATGTAGTTGGGGCTGAA	Márquez-Ortiz et al. (2021) [1]
Human	EPHB1	CTTTGACCCTCCAGAAGTGG	CTCCACATTGTCGTCACAGC	Márquez-Ortiz et al. (2021) [1]
Human	IL13RA1	GTCCCAGTGTAGCACCAATGA	GCTCAGGTTGTGCCAAATGC	Ulzii et al. (2019) [2]
Human	IL13RA2	GCTGGGAAGGTGAAGACCTA	ACGCAAAAGCAGACCGGTTA	Ulzii et al. (2019) [2]
Human	IL2RG	TGCTAAAACTGCAGAATCTGGT	AGCTGGGATTCACTCAGTTTG
Human	IL4R	CTGCTCATGGATGACGTGGT	CTGGGTTTCACATGCTCGCT	Ulzii et al. (2019) [2]
Human	INSR	CGGCCTCTACAACCTGATGAA	TACGGGACCAGTCGATAGTGG	PrimerBank (ID:119395735c3) [3-5]
Human	TMEM219	CTGACCACCTTGAACTTCGGAG	GGCTGTGATAAGGACCAGTTGTC
Human	TNFSF10	TGCGTGCTGATCGTGATCTTC	GCTCGTTGGTAAAGTACACGTA	PrimerBank (ID:300193031c1) [3-5]
Murine	Rps18	GTCAGCACACCAAGACCACT	GCAAAGGCCCAGAGACTCAT
Murine	Il13ra2	ACCGAAATGTTGATAGCGACAG	ACAATGCTCTGACAAATGCGTA
Murine	Insr	ATGGGCTTCGGGAGAGGAT	GGACCCTGTCAATCCTATCTGA	PrimerBank (ID:6754360a1) [3-5]
Murine	Tmem219	CCTCACGTCGTCGGCTTAC	GGACCCTGTCAATCCTATCTGA	PrimerBank (ID:12851085a1) [3-5]
Murine	Tnfsf10	ATGGTGATTTGCATAGTGCTCC	GCAAGCAGGGTCTGTTCAAGA	PrimerBank (ID:79750226c1) [3-5]
1	Marquez-Ortiz et al. IL13Ra2 promotes proliferation and outgrowth of breast cancer brain metastases. Clin Cancer Res. 2021; 27(22):6209-21
2	Ulzii D, Kido-Nakahara M, Nakahara T, Tsuji G, Furue K, Hashimoto-Hachiya A, Furue M. Scratching counteracts IL13 signaling by upregulating the ecoy receptor IL13Ra2 in keratinocytes. Int J Med Sci. 2019; 20(13):3324
3	Spandidos A, Wang X, Wang H, Dragnev S, Thurber T, Seed B. A comprehensive collection of experimentally validated primers for Polymerase Chain Reaction quantitation of murine transcript abundance. BMC Genomics. 2008;9(1):633.
4	Spandidos A, Wang X, Wang H, Seed B. PrimerBank: a resource of human and mouse PCR primer pairs for gene expression detection and quantification. Nucleic Acids Research. 2010;38(suppl_1):D792-D9.
5	Wang X, Seed B. A PCR primer bank for quantitative gene expression analysis. Nucleic Acids Res. 2003;31(24):e154.
